# Supplementary material for: Geochemistry, faunal composition and trophic structure in reducing sediments on the southwest South Georgia margin
Source: R Soc Open Sci. 2016 Sep 28;3(9):160284. doi: 10.1098/rsos.160284 (PMC5043311; doi:10.1098/rsos.160284)
Supplement: S1 - Macrofaunal assemblage composition (quantitative cores only, abundance per m2) and stable isotopic data. A = 0 – 5 cmbsf, B = 5 – 10 cmbsf [file rsos160284supp1.xlsx]

## Sheet: assmeblage composition
Class	Genus	Species	112	117	118	120	121
Polychaeta	Parougia	spA	95.4952	466.866	318.317	31.8317	445.644
Polychaeta	Scoletoma	tetraura	286.486	721.52	190.99	413.813	477.476
Polychaeta	Aphroditidae	fam_level	95.4952	0	0	0	0
Polychaeta	Polynoidae	Polynoidae sp.	0	0	0	31.8317	0
Polychaeta	Sigalionidae	Sigalionidae sp	0	0	31.8317	0	0
Polychaeta	Chrysopetalidae	Chrysopetalidae sp.	0	127.327	127.327	31.8317	31.8317
Polychaeta	Psamathe	fauveli	1305.1	5177.96	3215.01	2864.86	4169.96
Polychaeta	Exogone	(parexogone) tasmanica	509.308	594.193	477.476	286.486	445.644
Polychaeta	Sphaerosyllis	hirsuta	572.971	1485.48	732.13	700.298	954.952
Polychaeta	Syllides	spA	286.486	212.212	127.327	63.6635	95.4952
Polychaeta	Aglaophamus	trissophyllus	0	84.8847	0	0	0
Polychaeta	Sphaerodoropsis	parva	541.14	933.731	381.981	254.654	509.308
Polychaeta	Sphaerodoropsis	arctowskyensis	63.6635	0	0	0	0
Polychaeta	Sphaerodorum	spA	31.8317	42.4423	0	0	63.6635
Polychaeta	Phyllodocidae	Phyllodocidae sp	0	42.4423	0	0	0
Polychaeta	Apistobranchidae	fam_level	31.8317	42.4423	63.6635	31.8317	31.8317
Polychaeta	Laonice	wedellia	0	0	0	63.6635	31.8317
Polychaeta	Spiophanes	kroeyeri	222.822	42.4423	350.149	159.159	127.327
Polychaeta	Spionidae	sp	0	0	31.8317	0	0
Polychaeta	Aphelochaeta	glandaria	5634.22	10483.3	14419.8	10122.5	11491.3
Polychaeta	Aphelochaeta	monilaris	1209.61	169.769	318.317	1145.94	604.803
Polychaeta	Tharyx	marioni	0	169.769	0	63.6635	254.654
Polychaeta	Aphelochaeta	sp. indet/ juveniles	0	0	445.644	572.971	222.822
Polychaeta	Diplocirrus	becci sp.nov	413.813	551.75	63.6635	31.8317	159.159
Polychaeta	Sternaspidae	Sternaspidae sp.	0	169.769	0	0	31.8317
Polychaeta	Ampharetidae	sp. indet	31.8317	0	0	0	0
Polychaeta	Glyphantostomum	spA	31.8317	42.4423	0	0	0
Polychaeta	Polycirrus	sp. indet/ juveniles	31.8317	0	31.8317	0	0
Polychaeta	Hauchiella	tribullata	63.6635	42.4423	159.159	63.6635	254.654
Polychaeta	Polycirrus	sp	0	42.4423	0	0	0
Polychaeta	Terebellidae	unknown	31.8317	0	0	0	0
Polychaeta	Trichobranchidae	Trichobranchidae sp.	222.822	84.8847	0	31.8317	0
Polychaeta	Capitella	spA	0	0	0	159.159	0
Polychaeta	Capitella	spB	0	0	0	0	31.8317
Polychaeta	Maldane	sarsi antartica	31.8317	0	63.6635	0	63.6635
Polychaeta	Clymenella	antarctica	31.8317	42.4423	63.6635	0	0
Polychaeta	Opheliidae	Opheliidae sp.	0	0	95.4952	31.8317	31.8317
Polychaeta	Leitoscoloplos	kerguelensis	0	84.8847	31.8317	0	0
Polychaeta	Leitoscoloplos	kerguelensis minutus	31.8317	0	0	0	0
Polychaeta	Aricidea	antarctica	668.467	679.077	859.457	350.149	1018.62
Polychaeta	Levinsenia	gracilis	31.8317	84.8847	159.159	0	95.4952
Polychaeta	Scalibregma	inflatum	0	0	0	95.4952	95.4952
Bivalvia	Axinulus	antarcticus	2864.86	3225.62	3215.01	2260.05	3756.15
Bivalvia	Propeleda	longicaudata	63.6635	169.769	0	95.4952	95.4952
Bivalvia	Ennucula	sp	127.327	127.327	63.6635	95.4952	445.644
Bivalvia	Mysella	antarctica	63.6635	0	31.8317	0	63.6635
Clitellata	Limnodriloides	spA	127.327	6069.25	1464.26	2801.19	2482.88
Clitellata	Tubificoides	spA	8530.91	1612.81	2291.89	2164.56	1718.91
Clitellata	Limnodriloides	spB	31.8317	0	31.8317	0	0
Malacostraca	Lysianassidae	fam_level	0	42.4423	31.8317	0	0
Malacostraca	Phoxocephalidae	fam_level	95.4952	169.769	413.813	190.99	190.99
Malacostraca	Synopiidae	fam_level	0	127.327	190.99	95.4952	254.654
Malacostraca	Ampeliscidae	fam_level	0	0	31.8317	0	0
Malacostraca	Sphaeromatidae	fam_level	0	0	31.8317	0	0
Malacostraca	Idoteidae	fam_level	0	0	63.6635	0	31.8317
Malacostraca	Antarcturidae	fam_level	0	42.4423	0	31.8317	0
Malacostraca	Gynodiastylidae	fam_level	0	42.4423	63.6635	0	0
Malacostraca	Pseudocumatidae	fam_level	0	42.4423	31.8317	0	63.6635
Malacostraca	Lampropridae	fam_level	0	0	31.8317	0	0
Malacostraca	Mysida	order_level	0	84.8847	31.8317	63.6635	31.8317
Malacostraca	Tanaidae	fam_level	0	0	0	0	63.6635
Malacostraca	Neotanaidae	fam_level	95.4952	127.327	63.6635	0	0
Ophiuroidea	Ophiurina	order_level	31.8317	42.4423	31.8317	0	0
Holothiuroidea	Holothuroidea	class_level	0	0	0	0	31.8317
Ascidiacea	Ascidiacea	class_level	127.327	84.8847	190.99	0	0
Annelida	Echiura	sp2	31.8317	0	0	0	31.8317
Annelida	Sipuncula	phylum_level	700.299	509.308	445.644	190.99	604.803

## Sheet: stable isotope data
			CN runs						CNS runs
Class	Family	Species	Core	Ind.	Mass	δ15N	δ13C		Core	Ind.	Mass	δ15N	δ13C	δ34S
Polychaeta	Alciopidae	Alciopidae sp	113a	1	0.903	9.42111	-20.2034
			113a	1	0.667	8.85354	-19.1581
	Apistobranchidae	Apistobranchidae sp	119a	1	0.463	7.49736	-20.0899
			119a	1	0.29	5.85004	-20.3522
			119a	1	0.468	6.01197	-20.5417
			119a	1	0.153	6.92586	-20.7789
			119a	2	0.771	6.34964	-20.2326
			119a	2	0.483	6.34804	-20.7718
	Cirratulidae	Aphelochaeta glandaria	113a	1	0.368	7.46653	-19.4701		122a	1	1.482	7.24187	-17.8547	1.85555
			113a	1	0.242	7.54335	-20.4072		113a,119a	5	2.778	6.78158	-18.6468	0.690576
			113a	1	0.353	7.70925	-19.1155		119a	1	5.486	5.85759	-19.5044	-0.287821
			113a	1	1.214	7.0879	-19.8852		122a,122b	6	2.767	7.50686	-18.6651	2.85486
			122a	1	1.368	7.56366	-19.6483
			122a	1	1.386	7.55197	-19.3495
			122b	1	0.934	7.46612	-19.8178
			122b	1	0.525	7.25744	-19.3178
			122b	1	0.348	6.92889	-19.4847
			122b	1	1.232	6.95283	-19.7097
		Aphelochaeta monilaris	122a	1	0.439	7.62522	-19.1374		113a,122a	5	1.931	7.57143	-19.5775	0.116834
			122a	1	0.224	6.91534	-18.2856
			122a	1	0.179	7.32829	-18.5082
		Tharyx marioni	122a	1	0.659	7.96378	-17.6409		122a	5	2.511	8.0597	-18.8348	3.95837
			122a	1	0.172	7.91739	-19.3487
			122a	2	0.216	7.56229	-18.6475
	Dorvilleidae	Parougia furcata	119b	2	0.356	9.32298	-18.9369		113a,122a	11	1.07	8.90188	-19.2741	2.91817
	Hesionidae	Psamathe fauveli	113a	2	0.179	10.1056	-20.4562		113a	11	1.202	10.3642	-19.5286	5.15367
			113a	2	0.181	9.64941	-19.9494
			113a	4	0.211	9.68545	-19.6711
			119a	2	0.176	10.3006	-19.3808
			119a	3	0.202	9.17498	-19.0782
			119a	3	0.195	9.35968	-19.1026
			122a	2	0.433	10.1485	-18.3623
			122a	2	0.439	9.75065	-19.4961
			122a	1	0.231	9.57198	-19.1914
			122a	1	0.194	10.3467	-18.9012
	Lumbrineridae	Scoletoma tetraura	113a	1	0.197	9.25606	-17.6193		122a/b	1	1.842	6.7919	-21.1642	-9.35942
			113a	1	0.148	6.92636	-20.3073
			119a	1	0.573	7.13423	-16.9021
			119a	1	0.715	8.20266	-17.3218
			119a	1	1.054	9.05028	-19.4463
			119b	1	0.948	7.94591	-16.8625
			122a	1	0.154	8.08745	-17.9511
			122b	1	0.609	7.08676	-20.5601
			122b	1	0.826	6.74426	-17.7242
			119a	1	0.946	7.10507	-15.8653
			119a/b	2	1.068	7.25894	-16.9571
	Maldanidae	Maldane sarsi antarctica	113a	1	0.399	10.37	-20.5351		122a/b	1	2.614	7.37247	-16.8725	-0.456887
									119b	1	2.253	10.0404	-19.3058	7.86689
									113a,119a	4	2.862	7.82126	-17.2602	-0.705807
	Nephytidae	Nephytidae sp	119a	1	1.293	10.0713	-19.8434
		Aglaophamus ornatus	122a	1	1.189	10.109	-18.8674		122a	1	1.874	10.7322	-19.0589	2.79629
									122a	1	1.559	9.98615	-18.9691	1.89204
									122a	1	1.735	11.0719	-18.9639	5.6235
	Paraonidae	Aricidea antarctica	113a,122a	4	0.168	9.51845	-17.6278		113a,119a,122a	14	0.543		-16.8345	3.4735
			119a	3	0.17	8.412	-18.7813
			119a,122a	4	0.202	7.85506	-17.55
			119a,122a	4	0.161	8.73251	-16.9026
			122a	3	0.196	8.93365	-16.8285
			122a	4	0.163	8.78321	-16.9674
	Polynoidae	Polynoidae sp	119a	1	0.943	9.73757	-18.9869		119a	1	2.369	11.2989	-18.7479	5.67367
			122a	1	0.812	9.80825	-19.0957
	Terebellidae	Hauchiella tribullata	119a	1	1.124	8.71581	-19.3605		122a	1	3.25		-19.6318	11.3272
			119a	1	0.418	8.98281	-18.8897		122a	1	1.708	7.42753	-19.3206	10.8413
			119a	1	1.1	8.85559	-17.6305		122a	1	2.745	7.99002	-19.6059	9.41039
		Polycirrus sp	119a	1	0.726	8.65446	-19.3713
	Scalibregmatidae	Travisia glandulosa	119a	1	0.603	8.75311	-18.8689
			122a	1	0.8	8.67871	-19.3902
		Scalibregma inflatum	122a	1	0.175	10.8962	-20.5615		122a	7	1.49		-20.2431	-1.34029
	Spionidae	Spiophanes kroeyeri	119a	1	0.914	5.81714	-20.0105		119b	1	2.039	6.47511	-20.3767	7.85906
			119b	1	0.93	6.61607	-20.0251		119a,119b	3	3.137	6.78518	-20.3583	9.55785
	Syllidae	Sphaerosyllis hirsuta	113a	11	0.283	7.40622	-22.2377
			113a/122a	11	0.327	6.04953	-26.3728
		Exogoninae parexogone tasmanica	113a,119a,122a	8	0.254	6.85056	-22.8474		122a	4	0.158	5.14754	-22.8813	0.898751
			119a	9	0.311	6.4626	-23.3941
	Spaherodoridae	Sphaerodoropsis parva	122a	3	0.151	9.86935	-17.3797		119a	3	0.147	10.1984	-17.7049	7.20153
Oligochaeta	Tubificidae	Limnodriloides sp	122a/b	8	0.232	10.6668	-20.5822		122a	17	1.134		-19.2358	-2.43256
			122a/b	7	0.199	10.425	-21.1972
			122a/b	4	0.168	10.7495	-20.8903
		Tubificoides sp	119b/122a	6	0.232	11.0275	-20.2319		122b	11	0.258		-21.2119	-0.55522
			122a	6	0.201	10.3232	-20.187
			122a	8	0.293	10.3364	-20.3993
Bivalvia	Thyasiridae	Axinulus antarcticus	113a	2	0.285	5.47773	-21.0108		119a,122a	15	1.42	4.52356	-19.6846	5.8009
			113a	2	0.168	6.19736	-19.9724
			113a	2	0.186	5.91568	-20.4829
			113a	1	0.154	4.19628	-20.6728
			122a	4	0.223	5.88072	-19.0133
			122a	4	0.16	5.45519	-20.1029
			122a	1	0.154	6.05043	-20.29
			122a	2	0.165	5.71317	-19.6906
	Nuculanidae	Propeleda sp							119a	6	0.97	7.27151	-18.2745	6.64356
Crustacea	Idoteidae	Idoteidae	119a	3	0.255	9.71169	-19.2452
	Amphipoda	Uristidae							119a	3	0.112	9.84346	-19.8969	9.50927
		Phoxocephalidae	119a	1	0.468	9.61713	-19.4088		122a	1	0.365		-20.333	3.71234
			122a	2	0.393	8.96301	-20.9665
			119a	1	0.921	10.2694	-19.2774
	Mysidacea		119a	1	1.034	9.93063	-20.1358		122a	1	2.181	8.23778	-19.777	11.0516
	Euphasiacea		119a	1	1.075	10.6746	-19.4924		119a	1	2.034	12.4006	-19.8314	11.8645
Misc	Sipuncula		119a	2	0.189	8.13983	-19.5905		113a	6	0.295	8.51942	-19.9744	3.73018
			119a	3	0.194	7.7945	-19.97
	Ascidacea		113a	1	0.28		-21.5921		122a	8	2.138	9.10657	-20.8114	9.45983
			119a	1	0.562	8.49615	-20.1258
			119a	1	0.963	8.49952	-20.0047
	Echiura	Echiura sp2	122b	1	0.914	10.2057	-20.2546
			122b	1	0.853	10.3506	-20.5785
	Hydrozoa	Axinulus attachments	113a/119a/122a	9	0.176	10.8797	-19.9085
	Sediment	Organics (6M HCl)	112_0-1cm		1.18		-23.0443		111		2.716	5.22385	-23.5864	14.1114
			112_1-2cm		0.928		-23.6049		111		4.638	6.51487	-23.2232	13.9439
			112_2-3cm		1.156		-23.8746
			112_3-4cm		1.911		-23.2203
			112_4-5cm		1.024		-23.8084
			112_5-6cm		1.708		-23.3268
			112_6-8cm		1.38		-23.1096
			112_8-10cm		1.112		-24.0132
			112_10-12cm		1.463		-23.2231
			112_12-14cm		1.22		-23.6657
			112_14-16cm		1.273		-23.0432
			112_16-18cm		1.2		-23.4733
			112_18-20cm		1.522		-23.137
			112_20-22cm		1.071		-23.3339
			112_22-24cm		1.919		-23.0037
			112_24-26cm		1.135		-23.4753
			112_26-28cm		1.607		-23.1694
			117_0-1cm		1.085		-23.3537
			117_1-2cm		1.228		-23.4474
			117_2-3cm		1.223		-23.17
			117_3-4cm		1.375		-23.6111
			117_4-5cm		1.13		-23.3882
			117_5-6cm		1.679		-23.2942
			117_6-7cm		1.218		-22.9327
			117_7-8cm		1.376		-23.6544
			117_8-10cm		1.532		-23.4852
			117_10-12cm		1.131		-24.0462
			117_12-14cm		1.352		-23.6328
			117_14-16cm		1.218		-23.6259
			117_16-18cm		1.681		-23.0253
			117_18-20cm		1.556		-23.0865
			117_20-22cm		1.634		-23.2744
			117_22-24cm		1.154		-23.4325
			117_24-26cm		1.608		-23.352
			117_26-28cm		1.249		-23.1817
			117_28-30cm		1.595		-23.1669
