# Supplementary material for: Geochemistry, faunal composition and trophic structure in reducing sediments on the southwest South Georgia margin
Source: R Soc Open Sci. 2016 Sep 28;3(9):160284. doi: 10.1098/rsos.160284 (PMC5043311; doi:10.1098/rsos.160284)
Supplement: S2 - PLFA composition and abundance [file rsos160284supp2.xlsx]

## Sheet: Sheet1
0-1cm
	Category	Area (mV)	Wt ester in sample	Wt ester per g dry soil	Moles ester per g soil	Moles C in PLFA	Total C in PLFA	RRT	Pk	d13CV-PDB
		(mV)	(ug)	(ug per g)	(nM per g)	(nM per g)	%		(mV)	‰
i14:0	SFA	0.056	0.021522	0.00636332	0.0262513	0.367518	0.0628599	0.398956	16	-24.1486
14:00:00	SFA	2.872	1.10377	0.326347	1.34632	18.8484	3.22382	0.435695	872	-28.1932
i15:0	SFA	2.125	0.816684	0.241465	0.941752	14.1263	2.41614	0.486774	578	-27.1135
a15:0	SFA	4.897	1.88202	0.556449	2.17024	32.5536	5.56793	0.494578	1278	-27.1871
15:00:00	SFA	1.077	0.413914	0.12238	0.477302	7.15953	1.22456	0.519155	293	-26.7081
i16:1	MUFA	0.05	0.0192161	0.00568153	0.0211682	0.338691	0.0579292	0.563545	16	-31.6133
16:1w11c	MUFA	0.684	0.262876	0.0777234	0.28958	4.63329	0.792472	0.573579	90	-26.8884
i16:0	SFA	0.728	0.279786	0.0827231	0.305816	4.89305	0.836902	0.580825	158	-26.7928
16:1w11t	MUFA	1.894	0.727905	0.215217	0.80185	12.8296	2.19436	0.595622	296	-23.8496
16:1w7c	MUFA	13.284	5.10533	1.50947	5.62396	89.9833	15.3906	0.601348	2934	-30.7325
16:1w5c	MUFA	3.579	1.37549	0.406684	1.51522	24.2435	4.14657	0.609912	774	-34.5936
16:00:00	SFA	14.408	5.53731	1.63719	6.05246	96.8394	16.5633	0.620959	2944	-29.4979
10-Me-16:0/Phthalate	SFA	1.12	0.43044	0.127266	0.447333	7.60467	1.30069	0.667731	122	-30.1156
i17:0	SFA	0.325	0.124905	0.03693	0.129807	2.20671	0.377433	0.677714	58	-24.9444
a17:0	SFA	0.43	0.165258	0.0488612	0.171744	2.91965	0.499373	0.690635	84	-31.8024
12-Me-16:0	SFA	0.547	0.210224	0.062156	0.218474	3.71407	0.635249	0.701429	112	-36.4305
17:1w8c	MUFA	1.198	0.460417	0.13613	0.481875	8.19187	1.40113	0.709182	187	-30.77
17:0cy	SFA	1.08	0.415067	0.122721	0.434411	7.38499	1.26312	0.717645	206	-33.6087
17:00:00	SFA	0.61	0.234436	0.0693147	0.243637	4.14183	0.708413	0.734773	130	-45.5978
18:3w6,8,13	PUFA	1.546	0.594161	0.175673	0.600592	10.8106	1.84904	0.8083	165	-37.7892
18:2w6,9	PUFA	0.432	0.166027	0.0490885	0.166684	3.00031	0.51317	0.822388	63	-27.8227
18:1w9	MUFA	3.886	1.49347	0.441569	1.48927	26.8069	4.58502	0.83161	585	-29.5633
18:1w7	MUFA	10.458	4.01924	1.18835	4.00792	72.1426	12.3392	0.839516	1740	-28.6333
18:1w(10 or 11)	MUFA	11.452	4.40125	1.3013	4.38887	78.9996	13.512	0.849498	1695	-24.5483
18:00:00	SFA	2.282	0.877022	0.259305	0.868694	15.6365	2.67445	0.862826	458	-28.8824
19:1w6	MUFA	0.084	0.032283	0.00954498	0.0307407	0.584073	0.0998991	0.872808	16	-35.7214
19:1w8	MUFA	0.544	0.209071	0.0618151	0.199082	3.78257	0.646966	0.968531	39	-38.6911
19:0cy	SFA	0.08	0.0307457	0.00909045	0.0292768	0.55626	0.095142	0.982923	18	-40.0542
20:4(n-6)	PUFA	0.317	0.12183	0.0360209	0.113099	2.26198	0.386887	1.04926	35	-30.5795
20:5(n-3)	PUFA	0.531	0.204075	0.0603379	0.190653	3.81306	0.652182	1.05898	82	-41.3147
20:1(n-9)	MUFA	1.396	0.536513	0.158628	0.488779	9.77559	1.672	1.10251	144	-31.2515
22:6(n-3)	PUFA	1.028	0.395083	0.116812	0.341048	7.50306	1.28331	1.19423	164	-37.5809
22:1(n-9)	MUFA	0.405	0.15565	0.0460204	0.130521	2.87146	0.491132	1.21369	87	-25.7598
24:1(n-9)	MUFA	0.438	0.168333	0.0497702	0.130751	3.13802	0.536723	1.30404	55	-30.8159
