# Supplementary material for: Geochemistry, faunal composition and trophic structure in reducing sediments on the southwest South Georgia margin
Source: R Soc Open Sci. 2016 Sep 28;3(9):160284. doi: 10.1098/rsos.160284 (PMC5043311; doi:10.1098/rsos.160284)
Supplement: S3 - Geochemical profiles (megacores and gravity core) [file rsos160284supp3.xlsx]

## Sheet: 111
Depth	O2
(cmbsf)	(μmol l-1)
-1.07	245.29
-1.05	244.91
-1.03	244.83
-1.01	244.6
-0.99	244.29
-0.97	243.99
-0.95	243.77
-0.93	243.89
-0.91	243.63
-0.89	243.43
-0.87	243.32
-0.85	243.28
-0.83	243.31
-0.81	243.14
-0.79	243.01
-0.77	242.52
-0.75	242.32
-0.73	242
-0.71	241.71
-0.69	241.44
-0.67	241.41
-0.65	241.09
-0.63	240.89
-0.61	240.85
-0.59	240.86
-0.57	240.79
-0.55	240.45
-0.53	240.21
-0.51	240.2
-0.49	240.03
-0.47	239.87
-0.45	240
-0.43	240.04
-0.41	240.08
-0.39	239.67
-0.37	239.66
-0.35	239.66
-0.33	239.46
-0.31	238.92
-0.29	238.8
-0.27	238.32
-0.25	237.74
-0.23	237.39
-0.21	236.66
-0.19	235.65
-0.17	234.47
-0.15	233.41
-0.13	232.45
-0.11	230.9
-0.09	230.07
-0.07	229.08
-0.05	226.99
-0.03	215.2
-0.01	164.65
0.01	153.4
0.03	147.28
0.05	144.39
0.07	142.62
0.09	141.34
0.11	140.22
0.13	139.22
0.15	137.97
0.17	136.71
0.19	135.55
0.21	133.92
0.23	131.98
0.25	130.18
0.27	127.99
0.29	124.98
0.31	121.99
0.33	118.94
0.35	115.55
0.37	112.24
0.39	108.63
0.41	105.08
0.43	101.42
0.45	97.67
0.47	94.46
0.49	90.74
0.51	86.7
0.53	83.12
0.55	79.47
0.57	75.84
0.59	72.36
0.61	69.21
0.63	66.31
0.65	63.24
0.67	60.48
0.69	57.94
0.71	55.44
0.73	53.55
0.75	51.55
0.77	49.46
0.79	47.59
0.81	45.89
0.83	44.34
0.85	42.82
0.87	41.22
0.89	39.69
0.91	37.96
0.93	35.96
0.95	33.71
0.97	31.61
0.99	29.48
1.01	27.24
1.03	25.29
1.05	23.53
1.07	22.12
1.09	20.95
1.11	19.75
1.13	18.56
1.15	17.72
1.17	17.1
1.19	16.51
1.21	16.01
1.23	15.19
1.25	14.12
1.27	13.13
1.29	11.94
1.31	10.85
1.33	9.8
1.35	8.63
1.37	7.53
1.39	6.45
1.41	5.43
1.43	4.42
1.45	3.52
1.47	2.6
1.49	1.59
1.51	0.63
1.53	-0.22
1.55	-1.13
1.57	-1.85
1.59	-2.58
1.61	-3.16
1.63	-3.83
1.65	-4.33
1.67	-4.79
1.69	-5.19
1.71	-5.62
1.73	-6.01
1.75	-6.36
1.77	-6.73
1.79	-7.03
1.81	-7.32
1.83	-7.59
1.85	-7.81
1.87	-8.02
1.89	-8.23
1.91	-8.44
1.93	-8.58
1.95	-8.75

## Sheet: 112
Depth	SO42-	H2S	CH4	Fe	Mn		Depth	Total Alkalinity		Depth	Organic Carbon	Organic Carbon
(cmbsf)	(mmol l-1)	(mmol l-1)	(μmol l-1)	(μmol kg-1)	(μmol kg-1)		(cmbsf)	(mmol l-1)		(cmbsf)	%	δ13C
0.5	27.5228	0.00226329	0.230824	3.04578	2.35767		0.5	2.3		0.5	1.64	-23.04
1.5	27.2978	0.000196808	0.397835	17.2366	0.890169		1.5	2.51		1.5	1.92	-23.6
2.5	27.2958	0	0.572102	110.081	0.412827		2.5	2.91		2.5	1.74	-23.87
3.5	27.1261	0	0.686704	105.559	0.602352		4.5	3.26		3.4	1.51	-23.22
4.5	26.8971	0	1.10773	93.4567	0.431084		5.5	3.51		4.5	1.92	-23.81
5.5	26.8498	0.00186967	1.13835	81.9193	0.330309		7	4.11		5.5	1.63	-23.33
7	26.4299	0.000590423	1.76692	52.6431	0.3179		9	4.26		7	1.57	-23.11
9	26.2167	0.000196808	2.86633	32.6004	0.0714843		11	4.81		9	1.66	-24.01
11	26.2275	0.000196808	2.73698	27.3175	0.300679		13	5.31		11	1.62	-23.22
13	25.63	0	4.30396	6.40157	0.288115		15	6.01		13	1.83	-23.67
15	25.2819	0.0123989	4.6246	2.48142	0.135478		17	6.71		15	1.66	-23.04
17	25.0649	0.0554998	5.81737	1.41673	0.00173079		19	7.22		17	1.76	-23.47
19	24.6484	0.154593	5.63537	0.764448	0.0813998		21	8.32		19	1.4	-23.14
21	24.0172	0.156364	9.28925	0.808241	0.0475903		23	9.42		21	1.6	-23.33
23	23.4424	0.26756	10.4444	0.709268	0.0495657		25	10.02		23	1.44	-23
25	23.0412	0.339592	15.6456	0.727424	0.0814164		27	10.52		25	1.69	-23.48
27	22.8991	0.288323	24.715							27	1.58	-23.17

## Sheet: 113
Depth	SO42-	H2S	CH4		Depth	Total Alkalinity		Depth	Fe	Mn
(cmbsf)	(mmol l-1)	(mmol l-1)	(μmol l-1)		(cmbsf)	(mmol l-1)		(cmbsf)	(μmol kg-1)	(μmol kg-1)
0.5	27.414	0	0		0.5	2.325		0.5	1.05	0.725465
1.5	27.302	0	0		3.5	2.62826		2.5	36.85	0.321415
2.5	27.343	0	0		9.5	2.93152		4.5	31.34	0.408057
3.5	27.18	0	0		11.5	3.33587		6.5	17.78	0.261548
4.5	27.157	0	0		13.5	3.53804		8.5	9.18	0.271114
5.5	26.731	0	0		15.5	3.63913		10.5	1.22	0.269442
6.5	26.893	0	0		18	5.76196		12.5	1.18	0.297535
7.5	26.574	0	0					14.5	3.4	0.305302
8.5	25.803	0	0					16.5	8.61	0.325297
9.5		0.001	0.001
10.5		0	0
11.5		0	0
12.5		0	0
13.5		0.003	0.003
14.5		0	0
15.5		0	0
16.5		0	0
18		0.002	0.002

## Sheet: 117
Depth	SO42-	H2S	CH4	Fe	Mn		Depth	Total Alkalinity		Depth	Organic Carbon	Organic Carbon		Depth	O2
(cmbsf)	(mmol l-1)	(mmol l-1)	(μmol l-1)	(μmol kg-1)	(μmol kg-1)		(cmbsf)	(mmol l-1)		(cmbsf)	%	δ13C		(cmbsf)	(μmol l-1)
0.5	27.3336	0	0.11368	1.64346	0.513622		0.5	2.12		0.5	1.61	-23.35		-1.7	262.175
1.5	27.1677	0	0.178373	28.995	0.407531		1.5	2.33		1.5	1.88	-23.45		-1.69	262.24
2.5	26.9206	0	0.473118	91.1337	0.371325		2.5	2.53		2.5	1.69	-23.17		-1.68	262.311
3.5	26.9991	0	0	40.2426	0.389926		3.5	2.4		3.4	1.78	-23.61		-1.67	261.444
4.5	26.8833	0	0.556037	37.0986	0.117564		4.5	2.4		4.5	1.77	-23.39		-1.66	261.883
5.5	26.7568	0.001	0	49.2618	0.547148		6.5	2.63		5.5	1.63	-23.29		-1.65	262.399
6.5	26.6091	0	0.711581	37.3631	0.266214		7.5	2.73		6.5	1.66	-22.93		-1.64	260.553
7.5	26.2971	0	0.209237	61.713	0.279713		8.5	3.13		7.5	1.58	-23.65		-1.63	260.335
8.5	25.8538	0.002	0.213179	67.886	0.496672		11	3.34		9	1.71	-23.49		-1.62	259.86
11	24.8494	0.003	0.959928	48.2019	0.381199		13	3.34		11	1.85	-24.05		-1.61	259.143
13	24.2353	0.002	1.17189	23.5641	0.484716		15	3.54		13	1.77	-23.63		-1.6	258.279
15	23.5722	0.002	1.81723	33.472	0.635783		17	4.35		15	1.87	-23.63		-1.59	257.607
17	22.9728	0.028	2.77196	3.81842	0.261429		19	6.07		17	1.61	-23.03		-1.58	257.17
19	22.1944	0.122	7.03138	1.92994	0.0963709		21	7.18		19	1.61	-23.09		-1.57	256.713
21	21.1744	0.289	9.50107	1.55865	0.0814892		23	7.99		21	1.74	-23.27		-1.56	256.33
23		0.278	12.8456				25	9.4		23	1.77	-23.43		-1.55	256.091
25		0.397	17.2137	3.19147	0.213354		27	10.51		25	1.47	-23.35		-1.54	255.33
27		0.584	26.6473	2.88405	0.0907409		29	11.93		27	1.65	-23.18		-1.53	255.215
29		0.726	20.5143	5.59022	0.130148					29	1.48	-23.17		-1.52	255.065
														-1.51	254.873
														-1.5	254.552
														-1.49	254.251
														-1.48	254.024
														-1.47	253.803
														-1.46	253.611
														-1.45	253.502
														-1.44	253.363
														-1.43	253.369
														-1.42	253.272
														-1.41	253.198
														-1.4	253.124
														-1.39	253.154
														-1.38	253.092
														-1.37	253.063
														-1.36	253.077
														-1.35	253.104
														-1.34	253.092
														-1.33	253.074
														-1.32	253.189
														-1.31	253.113
														-1.3	253.136
														-1.29	253.204
														-1.28	253.245
														-1.27	253.237
														-1.26	253.325
														-1.25	253.52
														-1.24	253.54
														-1.23	253.785
														-1.22	254.16
														-1.21	254.469
														-1.2	253.968
														-1.19	254.275
														-1.18	254.136
														-1.17	254.478
														-1.16	254.726
														-1.15	255.475
														-1.14	255.575
														-1.13	255.608
														-1.12	255.77
														-1.11	255.796
														-1.1	255.985
														-1.09	256.138
														-1.08	256.053
														-1.07	256.006
														-1.06	255.923
														-1.05	255.991
														-1.04	255.908
														-1.03	255.902
														-1.02	255.823
														-1.01	255.964
														-1	255.761
														-0.99	255.888
														-0.98	255.84
														-0.97	255.849
														-0.96	255.905
														-0.95	256.017
														-0.94	256.18
														-0.93	256.377
														-0.92	256.466
														-0.91	256.563
														-0.9	256.731
														-0.89	256.649
														-0.88	256.71
														-0.87	256.684
														-0.86	256.651
														-0.85	256.734
														-0.84	256.887
														-0.83	257.064
														-0.82	256.997
														-0.81	257.058
														-0.8	257.053
														-0.79	257.1
														-0.78	256.97
														-0.77	257.117
														-0.76	256.817
														-0.75	256.793
														-0.74	256.814
														-0.73	256.551
														-0.72	256.772
														-0.71	256.51
														-0.7	256.401
														-0.69	256.525
														-0.68	256.277
														-0.67	256.197
														-0.66	256.156
														-0.65	255.976
														-0.64	256.032
														-0.63	255.79
														-0.62	255.395
														-0.61	255.242
														-0.6	255.109
														-0.59	255
														-0.58	254.873
														-0.57	254.791
														-0.56	254.776
														-0.55	254.738
														-0.54	254.658
														-0.53	254.617
														-0.52	254.569
														-0.51	254.59
														-0.5	254.555
														-0.49	254.528
														-0.48	254.493
														-0.47	254.422
														-0.46	254.452
														-0.45	254.384
														-0.44	254.407
														-0.43	254.428
														-0.42	254.286
														-0.41	254.369
														-0.4	254.363
														-0.39	254.219
														-0.38	254.21
														-0.37	254.204
														-0.36	254.204
														-0.35	254.39
														-0.34	254.275
														-0.33	254.145
														-0.32	254.163
														-0.31	254.227
														-0.3	254.21
														-0.29	254.328
														-0.28	254.395
														-0.27	254.283
														-0.26	254.263
														-0.25	254.027
														-0.24	254.062
														-0.23	253.879
														-0.22	253.85
														-0.21	253.331
														-0.2	252.844
														-0.19	252.452
														-0.18	252.396
														-0.17	251.641
														-0.16	251.225
														-0.15	250.382
														-0.14	248.828
														-0.13	247.875
														-0.12	247.162
														-0.11	246.15
														-0.1	243.95
														-0.09	241.853
														-0.08	240.591
														-0.07	238.347
														-0.06	236.527
														-0.05	237.353
														-0.04	235.761
														-0.03	233.077
														-0.02	228.235
														-0.01	225.097
														0	222.042
														0.01	218.179
														0.02	214.787
														0.03	210.538
														0.04	205.938
														0.05	200.768
														0.06	194.958
														0.07	189.037
														0.08	182.965
														0.09	178.748
														0.1	174.02
														0.11	169.579
														0.12	165.465
														0.13	158.928
														0.14	152.894
														0.15	149.709
														0.16	145.489
														0.17	141.853
														0.18	136.736
														0.19	131.534
														0.2	126.317
														0.21	121.8
														0.22	117.668
														0.23	113.672
														0.24	109.883
														0.25	106.715
														0.26	103.887
														0.27	101.844
														0.28	99.9033
														0.29	98.0572
														0.3	95.9457
														0.31	93.7163
														0.32	91.3512
														0.33	84.2293
														0.34	79.0067
														0.35	75.6094
														0.36	71.2685
														0.37	67.8299
														0.38	64.129
														0.39	60.947
														0.4	56.8744
														0.41	53.0761
														0.42	49.4518
														0.43	46.0015
														0.44	42.6986
														0.45	39.6965
														0.46	36.7386
														0.47	34.0344
														0.48	31.4629
														0.49	29.1845
														0.5	26.8831
														0.51	24.8256
														0.52	22.7017
														0.53	20.6979
														0.54	18.8314
														0.55	17.1269
														0.56	15.3324
														0.57	13.5928
														0.58	11.96
														0.59	10.3129
														0.6	8.92987
														0.61	7.46716
														0.62	6.39402
														0.63	5.06992
														0.64	4.13863
														0.65	3.09822
														0.66	2.30579
														0.67	1.62979
														0.68	0.987502
														0.69	0.437101
														0.7	0.0968776
														0.71	-0.0404219
														0.72	-0.0737397
														0.73	-0.0505193
														0.74	-0.0268949
														0.75	-0.0781809
														0.76	-0.0583931
														0.77	-0.0392129
														0.78	-0.0569806
														0.79	-0.0612212
														0.8	-0.0452701
														0.81	-0.0694991
														0.82	-0.0779775
														0.83	-0.0715162
														0.84	-0.0616223
														0.85	-0.0555651
														0.86	-0.0478947
														0.87	-0.0646509
														0.88	-0.0537485
														0.89	-0.0937281
														0.9	-0.0537485
														0.91	-0.0628343
														0.92	-0.0810061
														0.93	-0.0592012
														0.94	-0.0840347
														0.95	-0.0977652
														0.96	-0.0696996
														0.97	-0.0618258
														0.98	-0.0723242
														0.99	-0.067479
														1	-0.0747483
														1.01	-0.0699031
														1.02	-0.090496
														1.03	-0.0820176
														1.04	-0.0721237
														1.05	-0.0672785
														1.06	-0.0848427
														1.07	-0.0664705
														1.08	-0.0822181
														1.09	-0.0487027
														1.1	-0.0753528
														1.11	-0.0775734
														1.12	-0.0583931
														1.13	-0.0650549
														1.14	-0.0622298
														1.15	-0.0523359
														1.16	-0.0733357
														1.17	-0.0729317
														1.18	-0.0749488
														1.19	-0.0388088
														1.2	-0.0402214
														1.21	-0.065459
														1.22	-0.0769689
														1.23	-0.0553645
														1.24	-0.0890834
														1.25	-0.065863
														1.26	-0.0557685
														1.27	-0.0721237
														1.28	-0.0555651
														1.29	-0.0509233
														1.3	-0.0553645
														1.31	-0.0818141
														1.32	-0.0610178
														1.33	-0.0769689
														1.34	-0.0931206
														1.35	-0.0390094
														1.36	-0.0739403
														1.37	-0.0684876
														1.38	-0.0737397
														1.39	-0.0630378
														1.4	-0.0743443
														1.41	-0.0870633
														1.42	-0.0864588
														1.43	-0.0909
														1.44	-0.0610178
														1.45	-0.0864588
														1.46	-0.0826221
														1.47	-0.0779775
														1.48	-0.0652584
														1.49	-0.107659
														1.5	-0.0886794
														1.51	-0.0878714
														1.52	-0.0771724
														1.53	-0.0630378
														1.54	-0.079797
														1.55	-0.0664705
														1.56	-0.0848427
														1.57	-0.107459
														1.58	-0.0866623
														1.59	-0.0739403
														1.6	-0.0933241
														1.61	-0.065863
														1.62	-0.106043
														1.63	-0.092516
														1.64	-0.0628343
														1.65	-0.0840347
														1.66	-0.0711122
														1.67	-0.0533445
														1.68	-0.0636424
														1.69	-0.0743443
														1.7	-0.0860548
														1.71	-0.0497113
														1.72	-0.0713157
														1.73	-0.0600092
														1.74	-0.0696996
														1.75	-0.106651
														1.76	-0.078989
														1.77	-0.091708
														1.78	-0.0701036
														1.79	-0.0902954
														1.8	-0.0749488
														1.81	-0.0820176
														1.82	-0.0418375
														1.83	-0.0513273
														1.84	-0.0355767
														1.85	-0.078989
														1.86	-0.0355767
														1.87	-0.0727282
														1.88	-0.0832296
														1.89	-0.0769689
														1.9	-0.055161
														1.91	-0.067075
														1.92	-0.0523359
														1.93	-0.0787855
														1.94	-0.0717197
														1.95	-0.0892869
														1.96	-0.0763644
														1.97	-0.0694991
														1.98	-0.0799975
														1.99	-0.0721237
														2	-0.0791895
														2.01	-0.0688916
														2.02	-0.0583931
														2.03	-0.0757569
														2.04	-0.0390094
														2.05	-0.067075
														2.06	-0.0959487
														2.07	-0.0545565
														2.08	-0.0491038
														2.09	-0.0503158
														2.1	-0.0634418
														2.11	-0.078989
														2.12	-0.0636424
														2.13	-0.0725277
														2.14	-0.067479
														2.15	-0.0668745
														2.16	-0.0351727
														2.17	-0.079797
														2.18	-0.0347687
														2.19	-0.0701036
														2.2	-0.0727282
														2.21	-0.0763644
														2.22	-0.0484993
														2.23	-0.065863
														2.24	-0.0495078
														2.25	-0.0380008
														2.26	-0.0672785
														2.27	-0.0573846
														2.28	-0.0581926
														2.29	-0.0795935
														2.3	-0.0519319
														2.31	-0.0596052
														2.32	-0.0553645
														2.33	-0.0737397
														2.34	-0.0737397
														2.35	-0.0737397
														2.36	-0.0737397
														2.37	-0.0737397
														2.38	-0.0737397
														2.39	-0.0737397
														2.4	-0.0737397

## Sheet: GC
Depth	SO42-	H2S	CH4		Depth	Total Alkalinity
(cmbsf)	(mmol l-1)	(mmol l-1)	(μmol l-1)		(cmbsf)	(mmol l-1)
7.5	26.6716	0.1	0.216938		7.5	3
21.5	8.09535	2.7	0.441011		21.5	32
59.5	1.20179	2.1	1.41785		59.5	44
63.5	2.48788	2.09	1.22553		63.5	42
80.5	0.501562	2.13	1.09669		80.5	47
98.5	0.401586	1.83	1.26947		123.5	47
123.5	0.118367	1.7	1.18902		132.5	48
132.5	0.135078	2.27	1.29015		153	47
153	0	0.63	2.31136		163	48
163	0	0.76	3.31229		173	48
173	0	0.73	1.9176		182	48
182	0	0.9	1.64317		187	47
187	0	0.99	1.99618		192	50
192	0	1.29	1.5561
